# Supplementary material for: Csk-mediated Src family kinase regulation dampens neutrophil infiltration during pulmonary infection
Source: JCI Insight. 2025 Jun 10;10(14):e188323. doi: 10.1172/jci.insight.188323 (PMC12288981; doi:10.1172/jci.insight.188323)
Supplement: Supporting data values [file jciinsight-10-188323-s031.xlsx]

## Sheet: Figure 1
Figure 1
A					B					C					D					E					F
Cskfl/flLyz2wt/wt	Cskfl/flLyz2cre/wt	Cskfl/flLyz2wt/wt	Cskfl/flLyz2cre/wt		Cskfl/flLyz2wt/wt	Cskfl/flLyz2cre/wt	Cskfl/flLyz2wt/wt	Cskfl/flLyz2cre/wt		Cskfl/flLyz2wt/wt	Cskfl/flLyz2cre/wt	Cskfl/flLyz2wt/wt	Cskfl/flLyz2cre/wt		Cskfl/flLyz2wt/wt	Cskfl/flLyz2cre/wt	Cskfl/flLyz2wt/wt	Cskfl/flLyz2cre/wt		Cskfl/flLyz2wt/wt	Cskfl/flLyz2cre/wt	Cskfl/flLyz2wt/wt	Cskfl/flLyz2cre/wt		Cskfl/flLyz2wt/wt	Cskfl/flLyz2cre/wt	Cskfl/flLyz2wt/wt	Cskfl/flLyz2cre/wt
0	0	130000000	1890000000		0	0	900000000	12500000000		0	0	10	100		0	0	3600	60000		1.11	1.27	7562575	4630500		0.37	0.55	2463500	983400
0	0	1790000000	2100000000		0	0	75000000	1970000000		0	0	0	40		0	0	7000	89000		0.07	1.18	7004000	6914375		0.53	0.16	4504500	500500
0	0	110000000	3240000000		0	0	660000000	2710000000		0	0	20	0		0	0	590	64000		0.52	1.57	6335000	4899000		0.72	0.56	2582250	587125
		470000000	5240000000				3270000000	6230000000				10	100				120	38500			0.17	7712000	3808000			0.17	3195450	840000
		1000000000	7350000000				1150000000	4340000000				20	185				7350	153000				7225000	4711000				3400000	2000000
		1550000000	685000000				3290000000	2980000000				0	330				3950	140000				7585000	4880000				2016000	1834000
		1450000000	2100000000				1200000000	3600000000				1.55	10				6650	98000				8161000	5858000				2225000	1695000
		450000000	1290000000				490000000	12250000000				1.55	117				1500	148000
		547000000	9900000000					10700000000				2.94	33.3				2230
G							H					I					J					K
Cskfl/flLyz2wt/wt	Cskfl/flLyz2cre/wt	Cskfl/flLyz2wt/wt	Cskfl/flLyz2cre/wt	Cskfl/flLyz2wt/wt	Cskfl/flLyz2cre/wt		Cskfl/flLyz2wt/wt	Cskfl/flLyz2cre/wt	Cskfl/flLyz2wt/wt	Cskfl/flLyz2cre/wt		Cskfl/flLyz2wt/wt	Cskfl/flLyz2cre/wt	Cskfl/flLyz2wt/wt	Cskfl/flLyz2cre/wt		Cskfl/flLyz2wt/wt	Cskfl/flLyz2cre/wt	Cskfl/flLyz2wt/wt	Cskfl/flLyz2cre/wt		Cskfl/flLyz2wt/wt	Cskfl/flLyz2cre/wt	Cskfl/flLyz2wt/wt	Cskfl/flLyz2cre/wt
24.635	9.834	37.557	26.4102	1.02927	5.78337		1.82078e+06	1.09431e+06	19719657	1.3948e+07		1.92997e+06	2.80389e+06	3.13748e+06	2.86571e+06		203335	108808	2.71034e+06	2.63097e+06		4.00199e+06	4.73713e+06	19059952	1.79397e+07
45.045	5.005	47.2568	47.8795	0.929549	2.11374		1.82733e+06	2.2786e+06	2.12303e+07	2.42489e+07		1.88851e+06	2.56047e+06	2.9717e+06	2.40688e+06		242931	46962.9	4.69178e+06	3.25802e+06		5.36431e+06	4.92876e+06	1.17931e+07	15180033
25.8225	5.87125	58.4591	27.43	0.888937	3.87464		1.68914e+06	1.89086e+06	1.86892e+07	2.05497e+07		2353213	2.03729e+06	2.64327e+06	2.89502e+06		72802.1	210628	2.33544e+06	4.60234e+06		6.77376e+06	6.27825e+06	1.42213e+07	1.57878e+07
31.9545	8.4	39.73	19.95	1.11614	6.36
34	20	42.6	39.04	1.43	2.7
20.16	18.34	42.47	44.8	1.85	2.19
22.25	16.95	37.82	32.17	2.05	3.11

## Sheet: Figure 2
Figure 2
A					B					C					D
Cskfl/flLyz2wt/wt	Cskfl/flLyz2cre/wt	Cskfl/flLyz2wt/wt	Cskfl/flLyz2cre/wt		Cskfl/flLyz2wt/wt	Cskfl/flLyz2cre/wt	Cskfl/flLyz2wt/wt	Cskfl/flLyz2cre/wt		Cskfl/flLyz2wt/wt	Cskfl/flLyz2cre/wt	Cskfl/flLyz2wt/wt	Cskfl/flLyz2cre/wt		Cskfl/flLyz2wt/wt	Cskfl/flLyz2cre/wt	Cskfl/flLyz2wt/wt	Cskfl/flLyz2cre/wt
0	0	2400000	57000000		0	0	35000000	60000000		0	0	30000	20000		0	0	4500	64000
0	0	1250000	9850000		0	0	15000000	70000000		0	0	40000	170000		0	0	633.333	20000
0	0	1150000	27600000		0	0	10000000	53000000		0	0	0	14000		0	0	5400	13500
		9200000	17750000				23000000	19000000				52000	32500				5400	11300
		13650000	4150000				17000000	38000000				90000	190000				1333.33	38000
		3900000	61000000				31000000	16000000				80000	320000				6000	5010
		25000000	45500000				56000000	58000000				1008	140000				640	8840
		1.68133e+07	15400000				35000000	120000000				2014	100000				1790	5010
		1.31667e+06					155000					10000					670
		7.67667e+06					25333.3					0					5010
E					F
Cskfl/flLyz2wt/wt	Cskfl/flLyz2cre/wt	Cskfl/flLyz2wt/wt	Cskfl/flLyz2cre/wt		Cskfl/flLyz2wt/wt	Cskfl/flLyz2cre/wt	Cskfl/flLyz2wt/wt	Cskfl/flLyz2cre/wt
2.83143e+06	3.79969e+06	2.6104e+07	7.6589e+06		374.724	281.185	99771.2	40575.3
2.02657e+06	2.5841e+06	1.96917e+07	6.90663e+06		528.954	322.377	103540	11619
3.14213e+06	1.74544e+06	2.01907e+07	1.8413e+07		401.259	276.61	51566	29892.8
2.78988e+06		2.38949e+07	1.9782e+07		181.333		78705	53789.7
		2.35629e+07	1.08815e+07				125246	47391

## Sheet: Figure 3
Figure 3
A							B							C
Cskfl/flLyz2wt/wt	Cskfl/flLyz2cre/wt	Cskfl/flLyz2wt/wt	Cskfl/flLyz2cre/wt	Cskfl/flLyz2wt/wt	Cskfl/flLyz2cre/wt		Cskfl/flLyz2wt/wt	Cskfl/flLyz2cre/wt	Cskfl/flLyz2wt/wt	Cskfl/flLyz2cre/wt	Cskfl/flLyz2wt/wt	Cskfl/flLyz2cre/wt		Cskfl/flLyz2wt/wt + PP3	Cskfl/flLyz2wt/wt + PP2	Cskfl/flLyz2cre/wt + PP3	Cskfl/flLyz2cre/wt + PP2	Cskfl/flLyz2wt/wt+ PP3	Cskfl/flLyz2wt/wt+ PP2	Cskfl/flLyz2cre/wt+ PP3	Cskfl/flLyz2cre/wt+ PP2	Cskfl/flLyz2wt/wt+ PP3	Cskfl/flLyz2wt/wt+ PP2	Cskfl/flLyz2cre/wt+ PP3	Cskfl/flLyz2cre/wt+ PP2
39.65	41.5	989.5	2520.5	2735.5	5122.5		39.8	45.9	310.5	350.5	510	826		1	0.938953	1.05233	1.01163	4.57558	1.86337	4.05233	1.52326	7.43023	3.63663	7.5407	2.40116
104.6	37.1	2183	836.5	6004	2713.5		62.75	39.65	841	234.5	1047	430.5		1	1.008	0.952	0.944	8.404	3.508	8.196	3.448	11.712	2.816	12.312	3.012
48.85	61.8	2565	1657.5	5529.5	5264.5		37.7	41.8	243	248.5	556	487.5		1	0.868629	0.730797	0.575018	5.34314	4.57789	4.743	4.18737	8.82843	6.43647	8.32376	5.89591
46.95	64.05	1045.5	998	2930.5	2809		53	50.6	851.5	511	1568	1103.5
41.5	40.9	1190	1129	1979	2280		58.49	42.385	396.5	454	1065.5	1055.5
D
Cskfl/flLyz2wt/wt+ PP3	Cskfl/flLyz2wt/wt+ PP2	Cskfl/flLyz2cre/wt+ PP3	Cskfl/flLyz2cre/wt+ PP2	Cskfl/flLyz2wt/wt+ PP3	Cskfl/flLyz2wt/wt+ PP2	Cskfl/flLyz2cre/wt+ PP3	Cskfl/flLyz2cre/wt+ PP2	Cskfl/flLyz2wt/wt+ PP3	Cskfl/flLyz2wt/wt+ PP2	Cskfl/flLyz2cre/wt+ PP3	Cskfl/flLyz2cre/wt+ PP2
1	0.931759	1.01575	0.887139	3.89764	2.62467	3.16011	2.15223	7.87402	3.08136	7.11286	3.09186
1	1.15562	1.16461	1.10393	5.82584	2.43258	5.28652	2.73034	8.98876	6.4382	8.1573	5.29213
1	0.649658	0.661231	0.511573	7.01683	4.91268	6.03787	4.24461	8.27985	6.23461	8.07812	5.20647
E
	Cskfl/flLyz2wt/wt						Cskfl/flLyz2cre/wt						Cskfl/flLyz2wt/wt + K. pneumoniae						Cskfl/flLyz2cre/wt + K. pneumoniae
		0.098	-0.196	-0.238	-0.098			0.04	-0.2	-0.21	-0.168			-0.014	0	0.08	-0.098			0.182	0.014	-0.07	-0.07
		-0.084	-0.084	-0.238	-0.098			-0.04	-0.2	-0.126	-0.238			0.014	0.154	0.04	-0.028			0.056	-0.14	-0.056	-0.21
		-0.084	-0.154	-0.266	-0.126			0	-0.11	-0.196	-0.182			0.238	0.21	0.07	3.1086e-15			0.21	-0.014	0.028	-0.13
		-0.042	-0.084	-0.266	-0.042			0.17	-0.04	-0.154	-0.182			0.406	0.084	0.1	0.042			0.336	0.084	-0.014	-0.1
		0	-0.182	-0.252	-0.07			0.25	0.06	-0.196	-0.182			0.378	0.098	0.08	0			0.378	0.042	0.042	-0.1
		0.084	0	-0.126	-0.126			0.27	0.04	-0.042	-0.14			0.602	0.21	0.11	0.042			0.434	0.126	0.014	0
		0.28	-0.042	-0.308	-0.07			0.32	-0.01	-0.126	-0.042			0.35	0.224	0.11	0.098			0.49	0.154	0.098	0.08
		0.224	-0.056	-0.182	-0.112			0.32	0.11	-0.098	-0.028			0.35	0.28	0.17	0.084			0.504	0.224	0.154	0.1
		0.196	-0.042	-0.084	-0.084			0.34	0.03	-0.056	-0.028			0.532	0.518	0.08	0.112			0.574	0.294	0.182	0.28
		0.168	0.042	-0.168	-0.028			0.27	0.03	-0.098	-0.028			0.448	0.42	0.48	0.154			0.658	0.42	0.378	0.31
		0.266	0.028	-0.126	-0.182			0.34	-0.07	-0.098	-0.112			0.616	0.518	0.18	0.196			0.728	0.462	0.42	0.41
		0.196	0.056	-0.14	-0.056			0.32	0.11	-0.028	-0.112			0.532	0.574	0.48	0.168			0.812	0.546	0.434	0.42
		0.378	0.112	-0.07	-0.14			0.35	-0.06	-0.126	-1.5543e-15			0.7	0.616	0.36	0.308			0.896	0.644	0.518	0.53
		0.238	0.098	-0.238	-0.21			0.32	0.06	-0.07	-0.014			0.7	0.728	0.34	0.294			0.952	0.686	0.504	0.56
		0.266	0.084	-0.196	-0.014			0.35	0.04	-0.084	0.07			0.728	0.616	0.24	0.28			0.98	0.742	0.574	0.63
		0.182	0.126	-0.252	-0.14			0.38	0.03	-0.028	-1.5543e-15			0.756	0.672	0.39	0.322			1.05	0.798	0.588	0.64
		0.252	0.182	-0.154	-0.126			0.43	-0.03	0.098	-0.014			0.882	0.742	0.57	0.364			1.092	0.798	0.686	0.67
		0.266	0.098	-0.196	-0.112			0.48	0.07	0.042	0.042			0.896	0.742	0.46	0.364			1.134	0.854	0.728	0.71
		0.308	0.182	-0.154	-0.028			0.45	0.01	0.07	0.112			0.91	0.798	0.42	0.378			1.134	0.924	0.7	0.71
		0.294	0.112	-0.238	-0.098			0.38	-0.01	-0.028	0.07			0.868	0.784	0.55	0.406			1.19	0.882	0.728	0.74
		0.336	0.168	-0.21	0.042			0.39	0.03	-0.056	0.056			0.896	0.756	0.49	0.42			1.218	0.938	0.728	0.71
		0.448	0.126	0.014	-0.042			0.43	0.06	0.042	0.014			0.924	0.854	0.53	0.434			1.218	0.924	0.714	0.74
		0.266	0.098	-0.308	-0.294			0.46	0.01	0.07	0.084			0.868	0.784	0.7	0.476			1.218	0.938	0.77	0.76
		0.35	0.224	-0.07	-0.084			0.46	0.03	0.014	0.112			0.896	0.798	0.38	0.434			1.246	0.966	0.728	0.73
		0.42	0.112	-0.196	-0.098			0.39	0.13	-0.07	0.014			0.91	0.658	0.5	0.448			1.274	0.938	0.686	0.74
		0.266	0.14	-0.28	-0.028			0.46	0.13	-0.056	0.084			0.938	0.7	0.41	0.42			1.232	0.966	0.742	0.76
		0.378	0.126	-0.154	0.014			0.36	0.1	0.056	0.154			0.994	0.756	0.41	0.406			1.232	0.938	0.728	0.73
		0.322	0.182	-0.196	-0.056			0.39	0.06	0.042	0.168			0.98	0.84	0.42	0.42			1.26	0.896	0.686	0.71
		0.364	0.098	-0.224	-0.028			0.38	0.13	0.056	0.098			0.952	0.742	0.41	0.448			1.204	0.924	0.602	0.71
		0.42	0.154	-0.098	0.126			0.48	0.08	-0.014	0.252			1.036	0.7	0.56	0.406			1.218	0.91	0.658	0.7
		0.252	0.21	-0.21	-0.098			0.39	0.07	0.042	0.196			0.98	0.686	0.56	0.406			1.19	0.924	0.588	0.67
		0.462	0.154	-0.168	0.098			0.36	0.14	0.056	0.028			0.98	0.728	0.35	0.392			1.204	0.882	0.588	0.66
		0.378	0.21	-0.042	-0.014			0.45	0.07	0.042	0.168			0.966	0.742	0.5	0.364			1.204	0.854	0.588	0.66
		0.28	0.224	-0.224	-0.028			0.39	0.07	0.014	0.112			0.938	0.742	0.46	0.392			1.218	0.854	0.56	0.6
		0.364	0.098	-0.294	-0.168			0.45	0.11	0	0.168			0.952	0.672	0.52	0.35			1.078	0.826	0.546	0.6
		0.28	0.168	-0.196	-0.056			0.35	0.08	0.028	0.112			1.008	0.728	0.36	0.35			1.162	0.812	0.518	0.59
		0.406	0.21	-0.21	-0.112			0.41	0.1	0.014	0.14			0.924	0.77	0.39	0.364			1.176	0.812	0.49	0.55
		0.308	0.154	-0.21	-0.112			0.42	0.1	0.056	0.14			0.966	0.616	0.32	0.322			1.148	0.798	0.504	0.55
		0.35	0.154	-0.196	-0.126			0.41	0.04	0.056	0.252			0.924	0.644	0.41	0.322			1.162	0.812	0.392	0.52
		0.238	0.21	-0.168	0.098			0.41	0.06	-0.126	0.07			0.938	0.63	0.42	0.35			1.148	0.77	0.448	0.55
		0.35	0.168	-0.098	-0.042			0.36	0.14	-1.5543e-15	0.238			0.854	0.658	0.27	0.28			1.106	0.756	0.448	0.49
		0.364	0.154	-0.182	-0.056			0.38	0.17	0.154	0.112			0.924	0.602	0.29	0.294			1.12	0.7	0.364	0.49
		0.308	0.182	-0.21	-0.126			0.39	0.17	0.112	0.182			0.812	0.756	0.28	0.294			1.078	0.714	0.392	0.46
		0.182	0.182	-0.182	-0.028			0.39	0.17	0.084	0.224			0.784	0.616	0.28	0.252			1.12	0.7	0.35	0.43
		0.252	0.196	-0.168	-0.084			0.32	0.11	-0.14	0.21			0.854	0.574	-0.08	0.252			1.092	0.658	0.336	0.41
		0.224	0.168	-0.182	-0.14			0.31	0.11	-1.5543e-15	0.168			0.882	0.63	-0.25	0.28			1.078	0.672	0.35	0.42
F
	Cskfl/flLyz2wt/wt						Cskfl/flLyz2cre/wt						Cskfl/flLyz2wt/wt + TNF						Cskfl/flLyz2cre/wt + TNF
	-0.056	-0.028	-0.056	-0.14	0.098		-0.014	-0.1	-0.014	-0.11	0.08	-0.06		0.028	0.042	0.154	0.126	0.084		-0.028	-0.11	0.07	0.08	-0.03	0.01
	-0.07	-0.042	-0.308	-0.196	-0.217		-0.126	-0.13	-0.084	0.25	-0.11	0.09		0.126	-0.112	0.154	0.112	0.161		0.098	-0.08	0.056	0.08	0.03	-0.09
	-0.014	-0.028	-0.238	-0.14	-0.196		-0.196	-0.06	0.014	0.13	0.06	0.08		-0.028	-0.084	0.196	0.042	0.161		0	-0.13	0.168	-0.01	0.1	-0.31
	-0.126	-0.042	-0.182	-0.098	-0.091		-0.084	-0.03	0.014	0.2	0.04	-0.06		-0.07	-0.07	0.266	0.028	0.126		0.028	-0.1	0.154	0.22	0.07	-0.16
	-0.098	-0.056	-0.098	-0.21	0.014		-0.028	0.04	0.014	0.03	0.11	-0.16		0	-0.056	0.462	0.14	0.217		0.07	-0.07	0.112	0.1	0.07	0.15
	-0.084	-0.112	-0.084	-0.154	0.028		0.042	0.07	0	0.07	0.19	-0.09		0.182	0.07	0.448	0.294	0.441		0.196	0.1	0.182	0.14	0.2	0.39
	-0.084	-0.098	-0.07	0.112	0.147		0.028	0.08	0	0.01	0.19	-0.06		0.504	0.28	0.602	0.574	0.896		0.532	0.49	0.392	0.42	0.64	0.71
	-0.028	-0.126	0.126	-0.14	0.175		0.084	0.17	-0.056	-0.35	0.15	0.06		0.714	0.672	1.036	0.7	1.498		1.008	0.81	0.966	0.94	1.02	1.11
	-0.14	-0.056	0.126	0.028	0.245		0.168	0.2	-0.196	0.06	0.18	0.31		0.966	1.008	1.344	1.036	1.974		1.232	1.16	1.288	1.22	1.41	1.43
	0.014	0.042	0.35	0.308	0.133		0.14	0.13	-0.224	-0.17	0.22	0.32		1.246	1.19	1.582	1.358	2.254		1.442	1.37	1.512	1.43	1.79	1.72
	0.14	0.07	0.406	0.112	0.091		0.14	0.14	-0.112	0.24	0.17	0.31		1.442	1.4	1.89	1.694	2.618		1.736	1.62	1.764	1.67	2.12	2.15
	0.196	0.154	0.868	0.826	0.119		0.322	0.14	0.098	0.25	0.21	0.41		1.624	1.554	2.268	1.666	2.926		1.918	1.76	1.974	1.89	2.42	2.46
	0.154	-0.14	0.994	0.518	0.273		0.364	0.24	0.014	0.14	0.28	0.62		1.75	1.652	2.338	1.792	3.143		2.016	1.96	2.184	1.95	2.74	2.65
	0.322	0.126	0.532	0.392	0.252		0.336	0.15	0.224	0.14	0.29	0.47		1.904	1.638	2.52	1.918	3.29		2.114	2.02	2.338	1.99	2.92	2.87
	0.518	-0.014	0.742	0.616	0.308		0.364	0.15	0.224	0.36	0.2	0.43		1.988	1.68	2.548	2.1	3.409		2.128	2.06	2.436	1.99	3.09	3
	0.546	-0.364	0.77	0.91	0.245		0.364	0.28	0.308	0.08	0.28	0.45		2.044	1.652	2.506	2.002	3.479		2.156	2.07	2.576	2.02	3.23	3.14
	0.49	0	0.91	1.022	0.329		0.448	0.15	0.364	0.06	0.33	0.72		2.086	1.596	2.604	2.17	3.458		2.198	2.09	2.632	2	3.31	3.16
	0.378	0.014	0.63	0.644	0.378		0.532	0.15	0.574	0.18	0.31	0.53		2.1	1.582	2.59	2.114	3.479		2.198	2.13	2.744	2.13	3.37	3.22
	0.35	-0.028	1.61	0.098	0.364		0.532	0.18	0.322	0.28	0.36	0.56		2.128	1.568	2.492	2.128	3.43		2.212	2.14	2.828	2.07	3.44	3.27
	0.35	-0.07	1.036	-0.14	0.378		0.518	0.35	0.546	0.28	0.31	0.91		2.114	1.498	2.534	2.156	3.395		2.212	2.09	2.884	2.1	3.44	3.25
	0.28	0.042	0.644	0	0.343		0.434	0.34	0.574	0.29	0.38	0.5		2.142	1.526	2.436	2.114	3.332		2.212	2.07	2.898	2.07	3.44	3.25
	0.14	-0.182	0.588	-0.658	0.315		0.546	0.29	0.714	0.27	0.38	0.89		2.156	1.526	2.38	2.184	3.297		2.17	2.1	2.968	2.1	3.48	3.27
	0.196	-0.014	0.322	0.07	0.322		0.532	0.27	0.602	0.36	0.4	0.64		2.156	1.512	2.366	2.03	3.206		2.128	2.07	2.996	2	3.46	3.25
	-0.434	-0.168	1.05	0.308	0.392		0.714	0.28	0.602	0.39	0.36	0.52		2.114	1.568	2.422	2.044	3.115		2.17	2.07	3.01	2.02	3.47	3.14
	0.126	0.098	0.532	-0.126	0.357		0.658	0.27	0.84	0.59	0.39	0.6		2.1	1.582	2.282	2.002	3.045		2.142	2	3.08	2.14	3.44	3.16
	-0.224	-0.042	0.868	-0.042	0.21		0.448	0.42	0.91	0.71	0.38	0.6		2.072	1.498	2.296	1.904	2.989		2.044	2.06	3.122	1.9	3.37	3.09
	0.14	-0.042	0.154	0.252	0.329		0.644	0.46	0.546	0.41	0.42	0.62		2.072	1.54	2.156	1.736	2.912		2.016	2.03	3.024	1.95	3.37	3.05
	0.014	0.056	0.462	-0.658	0.245		0.616	0.36	1.036	0.01	0.45	0.63		2.072	1.498	1.988	1.904	2.835		2.002	1.97	3.052	2.03	3.34	3
	-0.392	0.014	0	-0.714	0.231		0.77	0.32	1.022	0.57	0.43	0.58		2.03	1.47	2.114	1.792	2.8		1.946	1.95	3.08	1.89	3.32	2.98
	-0.224	0.07	0.168	0.182	0.217		0.742	0.28	1.092	0.73	0.43	0.43		1.974	1.568	1.932	1.806	2.758		1.932	1.9	3.094	1.92	3.28	2.95
	-0.07	0.14	0.322	0.406	0.196		0.644	0.45	0.672	0.21	0.42	0.52		1.946	1.568	1.834	1.722	2.653		1.876	1.9	3.024	1.96	3.23	2.88
	-0.448	0.126	0.28	0.224	0.224		0.714	0.25	0.896	0.42	0.41	0.58		1.918	1.554	1.876	1.736	2.611		1.834	1.92	2.982	1.85	3.17	2.82
	-0.28	0.042	0.63	0.056	0.245		0.672	0.36	0.77	0.62	0.42	0.64		1.82	1.358	1.736	1.568	2.527		1.848	1.86	2.968	1.83	3.16	2.73
	-0.322	0.308	0.448	0.014	0.105		0.63	0.43	0.588	0.18	0.4	0.55		1.778	1.456	1.624	1.75	2.506		1.792	1.92	2.968	1.83	3.13	2.72
	-0.546	0.084	0.294	0.098	0.189		0.728	0.46	0.826	0.35	0.38	0.55		1.666	1.372	1.694	1.54	2.443		1.792	1.72	2.968	1.64	3.07	2.62
	-0.532	0.196	0.42	0.084	0.196		0.714	0.2	0.742	0.38	0.41	0.62		1.624	1.274	1.582	1.456	2.401		1.708	1.78	2.898	1.75	3	2.53
	-0.742	0.266	0.322	0.028	0.154		0.84	0.06	0.812	0.24	0.37	0.6		1.652	1.372	1.61	1.498	2.331		1.708	1.76	2.828	1.75	2.97	2.49
	-0.532	0.196	0.056	-0.392	0.098		0.854	0.13	1.036	-0.41	0.44	0.65		1.624	1.358	1.498	1.428	2.303		1.624	1.76	2.842	1.71	2.91	2.44
	-1.19	0.392	-0.252	-0.7	0.266		0.714	0.04	0.602	-0.21	0.4	0.65		1.526	1.302	1.47	1.372	2.254		1.61	1.68	2.856	1.69	2.88	2.4
	-0.994	0.49	-0.56	-0.224	0.238		0.658	0.18	0.182	-0.08	0.37	0.61		1.47	1.232	1.414	1.358	2.233		1.624	1.65	2.814	1.69	2.83	2.34
	-1.218	0.476	-0.518	0.056	0.406		0.602	0	0.238	-0.03	0.39	0.65		1.414	1.288	1.484	1.442	2.163		1.596	1.71	2.786	1.62	2.81	2.25
	-1.092	0.532	-0.938	-0.014	0.133		0.658	0.06	0.14	-0.04	0.41	0.53		1.372	1.19	1.358	1.064	2.128		1.512	1.54	2.814	1.61	2.74	2.19
	-0.532	0.462	-1.05	-0.574	0.252		0.504	0.15	0.406	-0.15	0.39	0.57		1.344	1.19	1.33	1.456	2.1		1.512	1.62	2.674	1.61	2.7	2.18
	-0.854	0.49	-0.728	-0.434	0.238		0.588	0.1	0.308	0.24	0.34	0.63		1.33	1.19	1.316	1.218	2.044		1.498	1.57	2.702	1.6	2.68	2.12
	-0.644	0.392	-0.518	0.91	0.231		0.574	0.15	0.322	0.1	0.42	0.57		1.288	1.162	1.26	1.162	2.009		1.498	1.37	2.702	1.69	2.58	2.01
	-0.7	0.364	-0.056	-0.574	0.245		0.602	0.1	0.378	-0.07	0.41	0.55		1.19	1.134	1.036	1.064	1.932		1.442	1.44	2.646	1.47	2.51	1.99
G							I
Cskfl/flLyz2wt/wt	Cskfl/flLyz2cre/wt	Cskfl/flLyz2wt/wt	Cskfl/flLyz2cre/wt	Cskfl/flLyz2wt/wt	Cskfl/flLyz2cre/wt		Cskfl/flLyz2wt/wt	Cskfl/flLyz2cre/wt	Cskfl/flLyz2wt/wt	Cskfl/flLyz2cre/wt	Cskfl/flLyz2wt/wt	Cskfl/flLyz2cre/wt
4.76	12.2	25.45	17.3	28.55	30.65		3.53333	3.75667	35.8333	64.7333	46.2333	38.6
9.385	4.53	21.45	19.2	50.05	49.35		4.04667	3.74333	48.8	51.2667	72.1667	31.4667
10.6	10.2	16.6	12	60.45	50.15		2.62	3.26333	38.9667	31.2333	61	26.7667
4.105	7.3	8.02	14.8	41.55	40.15		4.08333	3.80333	42.4333	39.6667	52.2667	48.6
							2.38667	1.68333	65.9333	60.0667	47.6333	64.9333
							3.12667	3.06	33.4667	31.2333	21.8	33.8333

## Sheet: Figure 4
Figure 4
A			B			C
Cskfl/flLyz2wt/wt	Cskfl/flLyz2cre/wt		Cskfl/flLyz2wt/wt	Cskfl/flLyz2cre/wt		Cskfl/flLyz2wt/wt	Cskfl/flLyz2cre/wt
6.5	4.44		669.24	1352.04		9.5	5.57
5.28	4.16		1047.71	1569.71		9.5	6.429
6.64	3.85		748.1	1394.43		9.75	7
5.2	4.22		913.5	1615.98		9.286	7
E
	Cskfl/flLyz2wt/wt			Cskfl/flLyz2cre/wt
0	15.9854	0	24.6632	0	94.1687	67.703
1	159.854	306.301	320.622	470.844	502.233	575.476
2	159.854	334.147	320.622	444.686	565.012	541.624
3	175.84	278.456	295.959	418.528	565.012	541.624
4	159.854	306.301	295.959	392.37	533.623	507.773
5	175.84	278.456	295.959	366.212	502.233	507.773
6	159.854	250.61	246.632	313.896	470.844	507.773
7	143.869	278.456	246.632	261.58	502.233	473.921
8	143.869	278.456	221.969	261.58	439.454	406.218
9	127.883	250.61	197.306	287.738	502.233	372.367
10	127.883	222.765	172.643	183.106	439.454	372.367
11	127.883	194.919	147.979	209.264	345.285	338.515
12	111.898	167.074	172.643	183.106	345.285	304.664
13	95.9126	194.919	172.643	209.264	313.896	270.812
14	95.9126	167.074	123.316	209.264	282.506	270.812
15	79.9272	167.074	123.316	183.106	219.727	270.812
G
		Cskfl/flLyz2wt/wt			Cskfl/flLyz2cre/wt
E-selectin		2.14236	2.28072	2.34667	2.29458	2.07838	2.2324
E-selectin/ ICAM-1		1.12884	1.14781	1.25415	0.907519	0.768806	0.840168
H
		Cskfl/flLyz2wt/wt			Cskfl/flLyz2cre/wt
P-selectin		6.09708	6.12431	6.41395	5.95888	6.43766	6.45311
P-selectin / ICAM-1		4.06306	4.17251	4.19225	2.39211	2.97099	2.6467
I
Cskfl/flLyz2wt/wt	Cskfl/flLyz2cre/wt	Cskfl/flLyz2wt/wt	Cskfl/flLyz2cre/wt
0.452778	0.719192	2.08333	2.6
0.333333	0.25	1.15	2.88925
0.1	0.666667	1.76984	2.69231

## Sheet: Figure 5
Figure 5
A			B			C
Cskfl/flLyz2wt/wt	Cskfl/flLyz2cre/wt		Cskfl/flLyz2wt/wt	Cskfl/flLyz2cre/wt		Cskfl/flLyz2wt/wt	Cskfl/flLyz2cre/wt
1.12915	0.47		25.52	9.265		86	57
1.77	0.32		27.9838	5.5825		67	20
1.6	0.88		27.418	9.55		88	30
D			E			F
Cskfl/flLyz2wt/wt	Cskfl/flLyz2cre/wt		Cskfl/flLyz2wt/wt	Cskfl/flLyz2cre/wt		Cskfl/flLyz2wt/wt	Cskfl/flLyz2cre/wt
12.2451	11.0094		281.246	188.416		363.27	326.61
12.9466	10.9968		302.205	208.771		384.08	326.24
13.198	11.0435		311.368	199.674		391.54	327.63
G
Cskfl/flLyz2wt/wt	Cskfl/flLyz2cre/wt
0.739821	0.534158
0.770005	0.605865
0.772332	0.597295

## Sheet: Figure 6
Figure 6
B			C					D
Scrambled	Csk KD		Scrambled	Csk KD	Scrambled	Csk KD		Scrambled	Csk KD	Scrambled	Csk KD
100	12.96		2	1.2	3	7		1.57143	2.66667	4.2	7.625
100	17.46		1.6	1	4	7.5		2.375	1.57143	4.61905	8.4
100	34.61		1.95	1.8	4.52	8.22		2	1.5	4.5	8.45
			2	2	3.9	6.73
E
Scrambled	Csk KD	Scrambled	Csk KD
0.2	0.2	3.55	8.55
0	0.15	4.1	6.2
0.25	0.1	3.95	5.35
0.05	0.1	3.55	7.9
F					G
Cskfl/flLyz2wt/wt	Cskfl/flLyz2cre/wt	Cskfl/flLyz2wt/wt	Cskfl/flLyz2cre/wt		Cskfl/flLyz2wt/wt	Cskfl/flLyz2cre/wt	Cskfl/flLyz2wt/wt	Cskfl/flLyz2cre/wt
688.333	714.333	3375.33	4006.67		1069.67	1298.67	1884	2168.5
1218	1386.33	2793	4534		827.5	785.667	1605.5	2213.5
606.667	613.667	2628	3784		365.667	365.667	1168.33	1705.5
1277.67	1346	3672	4324.33		857	950.5	2236	3268
					485	596.333	1744	2725
					610	702	1073	3246.67

## Sheet: Figure 7
Figure 7
A					B
unstim	CXCL1	E-selectin				E-selectin				E-selectin + ICAM-1
8.7	12.7	11.5			0	5.6242	5.1281	5.11632	5.28954	2.85841	2.53736	2.56638	2.65405
1	13.2	13.2			50	5.17769	5.197	5.17923	5.18464	2.93238	2.90759	2.7444	2.86146
0.67	25.33	24.4			100	5.16941	5.12983	5.11752	5.13892	3.69144	3.58784	3.66498	3.64809
5.20215	27.04	15.6			200	5.4267	5.35404	5.1552	5.31198	3.6348	4.12616	4.11962	3.96019
					300	5.15327	5.21371	5.18959	5.18552	4.62619	4.44292	4.61854	4.56255
					400	5.36913	5.206	5.27358	5.2829	4.62587	4.62296	4.61951	4.62278
C	Cskfl/flLyz2wt/wt			Cskfl/flLyz2cre/wt			Cskfl/flLyz2wt/wt			Cskfl/flLyz2cre/wt
	E-selectin			E-selectin + ICAM-1			E-selectin			E-selectin + ICAM-1
0	2.34667	2.14236	2.28072	1.25415	1.12884	1.14781	2.2324	2.29458	2.07838	0.840168	0.907519	0.768806
100	2.16482	2.23754	2.01867	1.69251	1.35009	1.69026	2.11664	1.97795	2.00879	1.27177	1.31304	1.35009
400	2.1812	2.09593	2.01067	2.10335	2.19147	2.06036	2.34634	2.09503	2.01958	1.26883	1.29002	1.31946
D	Cskfl/flLyz2wt/wt			Cskfl/flLyz2cre/wt			Cskfl/flLyz2wt/wt				Cskfl/flLyz2cre/wt
	PP3			PP3			PP2				PP2
0	51.7762	51.5368	0	96.2102	143.961	78.9967	121.056	37.7638	0	106.117	33.5983	120.439	86.1256
1	362.434	309.221	339.769	673.471	671.818	631.974	201.761	226.583	178.965	238.763	201.59	301.098	258.377
2	362.434	309.221	339.769	673.471	671.818	631.974	201.761	226.583	178.965	238.763	201.59	301.098	258.377
3	362.434	309.221	302.017	577.261	671.818	631.974	201.761	226.583	178.965	212.234	201.59	301.098	258.377
4	310.657	309.221	264.265	577.261	623.831	631.974	201.761	188.819	134.224	159.175	201.59	270.989	215.314
5	310.657	206.147	188.761	384.841	575.844	473.98	161.409	151.055	134.224	159.175	134.393	270.989	215.314
6	284.769	206.147	188.761	384.841	575.844	473.98	161.409	151.055	134.224	159.175	134.393	210.769	172.251
7	284.769	206.147	188.761	384.841	575.844	315.987	161.409	151.055	134.224	132.646	134.393	210.769	172.251
8	284.769	154.611	188.761	384.841	575.844	315.987	161.409	151.055	134.224	132.646	100.795	210.769	172.251
9	232.993	103.074	188.761	336.736	479.87	315.987	161.409	151.055	134.224	132.646	67.1966	210.769	172.251
10	207.105	103.074	188.761	336.736	479.87	276.489	161.409	113.291	134.224	132.646	67.1966	210.769	172.251
11	181.217	103.074	113.256	288.631	479.87	276.489	161.409	113.291	134.224	132.646	67.1966	210.769	172.251
12	181.217	103.074	113.256	192.42	479.87	276.489	161.409	75.5275	134.224	132.646	67.1966	210.769	129.188
13	155.329	103.074	113.256	192.42	479.87	197.492	121.056	75.5275	134.224	132.646	67.1966	210.769	129.188
14	103.552	103.074	113.256	192.42	287.922	157.993	121.056	75.5275	134.224	132.646	67.1966	210.769	86.1256
15	77.6643	103.074	113.256	192.42	287.922	157.993	121.056	75.5275	134.224	132.646	67.1966	210.769	86.1256

## Sheet: Supplemental Figure 1
Supplemental Figure 1
A					B					C					D
Cskfl/flLyz2wt/wt	Cskfl/flLyz2cre/wt	Cskfl/flLyz2wt/wt	Cskfl/flLyz2cre/wt		Cskfl/flLyz2wt/wt	Cskfl/flLyz2cre/wt	Cskfl/flLyz2wt/wt	Cskfl/flLyz2cre/wt		Cskfl/flLyz2wt/wt	Cskfl/flLyz2cre/wt	Cskfl/flLyz2wt/wt	Cskfl/flLyz2cre/wt		Cskfl/flLyz2wt/wt	Cskfl/flLyz2cre/wt	Cskfl/flLyz2wt/wt	Cskfl/flLyz2cre/wt
1899.81	2271.71	40110.3	51563.5		989.726	1202.83	1711.16	3210.3		1369.13	1373.74	12994.2	12833.1		68.4564	0	95356.9	103729
2170.21	8407.47	45036.3	51424.3		987.734	1179.19	3270.89	2759.16		643.026	1639.49	9007.79	11813.6		643.026	644.087	135875	156746
7108.31	2715.55	51187.5	53332.9		957.746	727.155	2635.47	3203.07		480.377	734.293	5511.67	9007.79		240.188	667.539	61649.1	108756
E			F			G			H			I
Cskfl/flLyz2wt/wt	Cskfl/flLyz2cre/wt		Cskfl/flLyz2wt/wt	Cskfl/flLyz2cre/wt		Cskfl/flLyz2wt/wt	Cskfl/flLyz2cre/wt		Cskfl/flLyz2wt/wt	Cskfl/flLyz2cre/wt		Cskfl/flLyz2wt/wt	Cskfl/flLyz2cre/wt
1.00347e+06	1.13959e+06		271968	438974		2.27998e+06	2.9958e+06		245776	160783		9.39929e+06	6.7261e+06
912044	1.15446e+06		437321	449245		1.76147e+06	1.97682e+06		193307	200232		7.20507e+06	9.59196e+06
644921	644921		172105	254470		2.36981e+06	2.02261e+06		160241	158662		7.45947e+06	1.26646e+07
J			K			L			M			M
Cskfl/flLyz2wt/wt	Cskfl/flLyz2cre/wt		Cskfl/flLyz2wt/wt	Cskfl/flLyz2cre/wt		Cskfl/flLyz2wt/wt	Cskfl/flLyz2cre/wt		Cskfl/flLyz2wt/wt	Cskfl/flLyz2cre/wt		Cskfl/flLyz2wt/wt	Cskfl/flLyz2cre/wt
382.596	258.228		229.557	258.228		228.529	85.7864		231.118	222.222		231.118	74.0741
453.333	330.364		194.286	495.547		0	81.9936		255.426	163.593		71.7804	255.426
552.204	550.501		394.432	393.215		78.4012	156.202		143.561	201.183		81.7963	134.122

## Sheet: Supplemental Figure 2
Supplemental Figure 2
A							B							C							D
WBC WT	WBC KO	Neutr# WT	Neutr# KO	Mono# WT	Mono# KO		WBC WT	WBC KO	Neutr# WT	Neutr# KO	Mono# WT	Mono# KO		WBC WT	WBC KO	Neutr# WT	Neutr# KO	Mono# WT	Mono# KO		Cskfl/flLyz2wt/wt	Cskfl/flLyz2cre/wt	Cskfl/flLyz2wt/wt	Cskfl/flLyz2cre/wt	Cskfl/flLyz2wt/wt	Cskfl/flLyz2cre/wt	Cskfl/flLyz2wt/wt	Cskfl/flLyz2cre/wt	Cskfl/flLyz2wt/wt	Cskfl/flLyz2cre/wt	Cskfl/flLyz2wt/wt	Cskfl/flLyz2cre/wt
39.97	46.63	15.5	11.41	7.03	10.47		4.13	5.48	0.3	0.59	0.3	0.59		1.28	2.48	0.86	0.46	0.1	0.02		2107	2038	20982	18574	78319	64620	23538	18169	2455	2420	455	340
31.69	43.66	11.67	12.32	6.56	9.12		3.42	4.09	0.59	0.63	0.59	0.63		1.6	0.54	1.08	0.16	0.06	0.2		2098	1107	17327	13040	111887	86111	12825	10715	3989	4936	3536	3078
20.97	36.92	5.53	9.7	5.28	7.41		4.65	1.74	0.34	0.18	0.34	0.18		0.5	1.68	0.44	0.06	0.3	0.16		3819	2661	32693	27952	55493	67939	6945	3705	3536	3078	226	640
38.02	21.24	12.88	9.06	6.04	3.52		1.05	1.28	0.14	0.19	0.14	0.19		1.88	1.4	0.38	1.4	0.12	0.22
38.41	33.34	9.99	12.03	6.07	6.15		1.53	3.98	1.15	0.73	1.15	0.73		1.02	1.58	0.22	0.44	0.02	0.04
29.52	31.44	9.23	9.36	4.9	5.18		1.28	1.22	0.14	0.18	0.14	0.18		1.18	1.82	0.76	0.56		0.02
							3.72	5.84	0.21	0.78	0.36	0.21		1.42	0.54
							6.93	6	0.68	0.92	0.25	0.75		0.86	0.62
E			F			G			H			I
Cskfl/flLyz2wt/wt	Cskfl/flLyz2cre/wt		Cskfl/flLyz2wt/wt	Cskfl/flLyz2cre/wt		Cskfl/flLyz2wt/wt	Cskfl/flLyz2cre/wt		Cskfl/flLyz2wt/wt	Cskfl/flLyz2cre/wt		Cskfl/flLyz2wt/wt	Cskfl/flLyz2cre/wt
1	0.184843		1	0.0495404		1	1.32361		1	0.964743		17.2986	18.1769
1	0.229943		1	0.487976		1	0.997497		1	1.14953		17.1683	18.5592
1	0.291161		1	0.412228		1	0.828801		1	0.964743		17.2006	16.6855
1	0.304262		1	0.380799					1	1.14953
									1	1.36184
									1	0.708026
									1	0.917934
									1	1.44271

## Sheet: Supplemental Figure 3
Supplemental Figure 3
A					B					C					D					E					F					G
Cskfl/flLyz2wt/wt	Cskfl/flLyz2cre/wt	Cskfl/flLyz2wt/wt	Cskfl/flLyz2cre/wt		Cskfl/flLyz2wt/wt	Cskfl/flLyz2cre/wt	Cskfl/flLyz2wt/wt	Cskfl/flLyz2cre/wt		Cskfl/flLyz2wt/wt	Cskfl/flLyz2cre/wt	Cskfl/flLyz2wt/wt	Cskfl/flLyz2cre/wt		Cskfl/flLyz2wt/wt	Cskfl/flLyz2cre/wt	Cskfl/flLyz2wt/wt	Cskfl/flLyz2cre/wt		Cskfl/flLyz2wt/wt	Cskfl/flLyz2cre/wt	Cskfl/flLyz2wt/wt	Cskfl/flLyz2cre/wt		Cskfl/flLyz2wt/wt	Cskfl/flLyz2cre/wt	Cskfl/flLyz2wt/wt	Cskfl/flLyz2cre/wt		Cskfl/flLyz2wt/wt	Cskfl/flLyz2cre/wt	Cskfl/flLyz2wt/wt	Cskfl/flLyz2cre/wt
0	0	3900000000	20000000000		0	0	5000000000	115333000000		0	0	3650	53000		0	0	27500	122500		886957	470004	1.7396e+07	9.24438e+06		937.623	1167.94	120590	71021.3		721561	1.89825e+06	7.9278e+06	7.24404e+06
0	0	550000000	17000000000		0	0	3666666667	206667000000		0	0	3600	47000		0	0	2500	37500		913030	2.17315e+06	2.62135e+07	14946416		265.763	1765.65	116319	22009.6		972656	1.9083e+06	12498352	1.60851e+07
0	0	2700000000	10000000000		0	0	18000000000	310000000000		0	0	1200	64000		0	0	14500	42000		1.59633e+06	2.55643e+06	2.21325e+07	10121292		424.705	127.024	192837	40859.4		2.97884e+06	1.74998e+06	1.62738e+07	1.79288e+07
		940000000	40100000000				10000000000	165000000000				900	253000				30500	27500				1.55007e+07	1.39252e+07				222915	51878.7				1.93716e+07	10612597
		5340000000	35000000000				110000000000	236000000000				1850	735000				13370	105500					5.52026e+06					113042					1.08558e+07
		6780000000	3900000000				71000000000	283200000000				1863.33	380833				28500	111000
		8273333333	41200000000				73600000000	108000000000				3553.33	405000				0	42300
			90150000000					116400000000					417000					52715
H					I					J					K					L					M					N
Cskfl/flLyz2wt/wt	Cskfl/flLyz2cre/wt	Cskfl/flLyz2wt/wt	Cskfl/flLyz2cre/wt		Cskfl/flLyz2wt/wt	Cskfl/flLyz2cre/wt	Cskfl/flLyz2wt/wt	Cskfl/flLyz2cre/wt		Cskfl/flLyz2wt/wt	Cskfl/flLyz2cre/wt	Cskfl/flLyz2wt/wt	Cskfl/flLyz2cre/wt		Cskfl/flLyz2wt/wt	Cskfl/flLyz2cre/wt	Cskfl/flLyz2wt/wt	Cskfl/flLyz2cre/wt		Cskfl/flLyz2wt/wt	Cskfl/flLyz2cre/wt	Cskfl/flLyz2wt/wt	Cskfl/flLyz2cre/wt		Cskfl/flLyz2wt/wt	Cskfl/flLyz2cre/wt	Cskfl/flLyz2wt/wt	Cskfl/flLyz2cre/wt		Cskfl/flLyz2wt/wt	Cskfl/flLyz2cre/wt	Cskfl/flLyz2wt/wt	Cskfl/flLyz2cre/wt
1.81167e+06	2.38048e+06	3.63241e+06	2.82725e+06		315669	251301	2.88446e+06	2.47572e+06		7.35875e+06	6.61603e+06	1.62775e+07	1.76668e+07		4219.3	6618.32	97142.9	95978.1		427.449	369.565	3768.87	4214.33		113.966	945.069	12700.7	9847.78		113.966	135.01	368574	368393
1.73882e+06	1.84189e+06	3.51422e+06	3.04571e+06		292092	185951	2.52988e+06	3.44564e+06		2.45236e+06	8.6364e+06	1.76754e+07	1.68884e+07		5687.34	7402.13	130461	103707		1638.27	1526.03	3603.08	2324.4		768.617	895.719	14317	11720.3		361.702	1063.67	402862	413559
1.97977e+06	1.36639e+06	3.18729e+06	3.73203e+06		284382	239800	2.06388e+06	2.39367e+06		5.35516e+06	6.8901e+06	22516481	1.68687e+07		6858.85	10352.4	73248.8	161390		990.893	1329.38	4495.14	4528.54		825.116	607.143	14317	11856.9		510.786	101.19	248321	128298
		2.99413e+06	3.23271e+06				2.46973e+06	1.95127e+06				2.02857e+07	2.65675e+07				133195	61940				3323.68	3977.53				25623.5	22757.2				342702	241176
			3.08493e+06					1.75701e+06					1.47179e+07					95812.8					4047.07					18559					427004

[truncated: 5 more sheets: Supplemental Figure 4, Supplemental Figure 5, Supplemental Figure 6, Su, Supplemental Figure 8]
